# Supplementary material for: FunTaxIS-lite: a simple and light solution to investigate protein functions in all living organisms
Source: Bioinformatics. 2023 Sep 6;39(9):btad549. doi: 10.1093/bioinformatics/btad549 (PMC10500080; doi:10.1093/bioinformatics/btad549)
Supplement: btad549_Supplementary_Data [file btad549_supplementary_data.zip]

Archive with 3 entries (3 files):
- Supplementary_Table2.xlsx
- S1.docx
- Supplementary_Table1.xlsx
