# Supplementary material for: FunTaxIS-lite: a simple and light solution to investigate protein functions in all living organisms
Source: Bioinformatics. 2023 Sep 6;39(9):btad549. doi: 10.1093/bioinformatics/btad549 (PMC10500080; doi:10.1093/bioinformatics/btad549)
Supplement: btad549_Supplementary_Data [file btad549_supplementary_data.zip › Supplementary_Table2.xlsx]

## Sheet: evaluation_metrics
species
A. trichopoda (tax id: 13333)	ns	tool	Argot									DIAMOND
			pr	rc	Fmax	wpr	wrc	wFmax	mi	ru	Smin	pr	rc	Fmax	wpr	wrc	wFmax	mi	ru	Smin
	BP	unfilt	0.80922	0.51162	0.62689	0.77798	0.43315	0.55647	8133.05	37294.9	38171.4	0.80922	0.51162	0.62689	0.77798	0.43315	0.55647	8133.05	37294.9	38171.4
		FT	0.94941	0.51141	0.66474	0.93252	0.43291	0.59131	2060.98	37310.6	37367.5	0.94941	0.51141	0.66474	0.93252	0.43291	0.59131	2060.98	37310.6	37367.5
		PZ	0.93725	0.48902	0.6427	0.92493	0.41143	0.56953	2197.09	38723.7	38785.9	0.93725	0.48902	0.6427	0.92493	0.41143	0.56953	2197.09	38723.7	38785.9			Fmax increment	wFmax increment	Smin reduction	mean improvement
	MF	unfilt	0.82164	0.66044	0.73228	0.77981	0.57725	0.66341	4472.95	11601.2	12433.6	0.65986	0.71882	0.68808	0.58581	0.64901	0.61579	9009.06	11792.6	14840.1		Argot	0.0603	0.063	0.0532	0.0588
		FT	0.84817	0.71882	0.77816	0.79291	0.64416	0.71084	4616.75	9765.06	10801.4	0.79055	0.75099	0.77026	0.7161	0.68264	0.69897	7012.75	9011.59	11418.7		DIAMOND	0.0793	0.0842	0.0863	0.0832
		PZ	0.8853	0.68666	0.77343	0.85612	0.61638	0.71673	2842.76	10527.4	10904.5	0.8853	0.68666	0.77343	0.85612	0.61638	0.71673	2842.76	10527.4	10904.5
	CC	unfilt	0.78182	0.33744	0.47142	0.74774	0.26826	0.39486	886.577	7168.4	7223.02	0.78182	0.33744	0.47142	0.74774	0.26826	0.39486	886.577	7168.4	7223.02
		FT	0.95556	0.33744	0.49876	0.93098	0.26826	0.41651	194.827	7168.4	7171.05	0.95556	0.33744	0.49876	0.93098	0.26826	0.41651	194.827	7168.4	7171.05
		PZ	0.96358	0.32623	0.48744	0.96826	0.25783	0.40723	82.7975	7270.59	7271.07	0.96358	0.32623	0.48744	0.96826	0.25783	0.40723	82.7975	7270.59	7271.07
L. chalumnae (tax id: 7897)	ns	tool	Argot									DIAMOND
			pr	rc	Fmax	wpr	wrc	wFmax	mi	ru	Smin	pr	rc	Fmax	wpr	wrc	wFmax	mi	ru	Smin
	BP	unfilt	0.74021	0.41431	0.53126	0.69583	0.34575	0.46196	10620.9	45976.3	47187.1	0.74021	0.41431	0.53126	0.69583	0.34575	0.46196	10620.9	45976.3	47187.1
		FT	0.84275	0.41353	0.55482	0.80482	0.34506	0.48303	5880.51	46024.6	46398.8	0.84275	0.41353	0.55482	0.80482	0.34506	0.48303	5880.51	46024.6	46398.8
		PZ	0.81783	0.40733	0.54381	0.77992	0.33923	0.47281	6726.66	46434.4	46919.1	0.81783	0.40733	0.54381	0.77992	0.33923	0.47281	6726.66	46434.4	46919.1			Fmax increment	wFmax increment	Smin reduction	mean improvement
	MF	unfilt	0.81818	0.63979	0.71807	0.781	0.5702	0.65916	4316.55	10299.5	11167.5	0.61303	0.72172	0.66295	0.54374	0.66286	0.59742	9327.27	11406.3	14734.4		Argot	0.0569	0.0578	0.0527	0.0558
		FT	0.84897	0.69441	0.76395	0.80361	0.63152	0.70725	3761.14	8980.11	9735.94	0.75735	0.73732	0.7472	0.68358	0.68009	0.68183	7010.24	8225.75	10807.7		DIAMOND	0.0787	0.0814	0.0988	0.0863
		PZ	0.84501	0.66407	0.74369	0.80552	0.5984	0.68668	3617.65	9749.75	10399.3	0.7757	0.70004	0.73593	0.72016	0.6389	0.6771	6050.45	8800.26	10679.5
	CC	unfilt	0.77003	0.36121	0.49175	0.7425	0.30527	0.43265	1103.72	5804.15	5908.16	0.73902	0.36727	0.49069	0.70384	0.31126	0.43164	1103.72	5804.15	5908.16
		FT	0.91239	0.36606	0.52249	0.86588	0.30983	0.45636	404.429	5816.25	5830.29	0.91239	0.36606	0.52249	0.86588	0.30983	0.45636	404.429	5816.25	5830.29
		PZ	0.90964	0.36606	0.52204	0.88309	0.30991	0.4588	345.761	5815.56	5825.83	0.90964	0.36606	0.52204	0.88309	0.30991	0.4588	345.761	5815.56	5825.83
P. fluorescens SBW25 (tax id: 216595)	ns	tool	Argot									DIAMOND
			pr	rc	Fmax	wpr	wrc	wFmax	mi	ru	Smin	pr	rc	Fmax	wpr	wrc	wFmax	mi	ru	Smin
	BP	unfilt	0.48931	0.90999	0.63642	0.41645	0.89429	0.56827	23459.2	1970.8	23541.9	0.67523	0.64524	0.65989	0.60047	0.59228	0.59635	6685.56	8108.64	10509.4
		FT	0.71759	0.9059	0.80083	0.65762	0.89038	0.7565	8667.83	2043.73	8905.51	0.69418	0.88486	0.77801	0.68763	0.7771	0.72963	5181.1	5190.09	7333.54
		PZ	0.66921	0.87142	0.75704	0.60872	0.8479	0.70867	10186.5	2835.7	10573.8	0.69974	0.78726	0.74092	0.64083	0.74947	0.69091	3761.91	7315.33	8225.93			Fmax increment	wFmax increment	Smin reduction	mean improvement
	MF	unfilt	0.78871	0.86037	0.82298	0.73506	0.831	0.78009	4639.73	2610.14	5323.53	0.66294	0.83232	0.73804	0.58433	0.80151	0.6759	4402.5	5538.39	7075.01		Argot	0.3247	0.422	0.5158	0.4208
		FT	0.82596	0.86524	0.84515	0.77947	0.83629	0.80688	3563.77	2610.14	4417.38	0.71691	0.83232	0.77032	0.64143	0.80151	0.71259	3786.56	5173.15	6410.89		DIAMOND	0.1887	0.2527	0.225	0.2221
		PZ	0.83482	0.80122	0.81767	0.7922	0.76077	0.77616	3082.11	3694.75	4811.51	0.7585	0.77561	0.76696	0.69997	0.73383	0.7165	4143.38	4631.3	6214.22
	CC	unfilt	0.2619	0.80982	0.3958	0.20051	0.76558	0.31779	3814.28	292.9	3825.51	0.41509	0.53988	0.46933	0.32752	0.45297	0.38017	615.537	887.223	1079.84
		FT	0.58525	0.77914	0.66842	0.51216	0.73575	0.60392	875.661	330.18	935.842	0.56585	0.71166	0.63043	0.50767	0.63128	0.56277	378.429	680.516	778.66
		PZ	0.55909	0.7546	0.6423	0.47953	0.70393	0.57046	954.64	369.937	1023.81	0.56316	0.65644	0.60623	0.48067	0.59164	0.53041	315.496	692.494	760.977
S. kudriavzevii IFO 1802 (tax id: 226230)	ns	tool	Argot									DIAMOND
			pr	rc	Fmax	wpr	wrc	wFmax	mi	ru	Smin	pr	rc	Fmax	wpr	wrc	wFmax	mi	ru	Smin
	BP	unfilt	0.86753	0.68654	0.76649	0.84442	0.62723	0.7198	2583.33	8332.66	8723.92	0.69604	0.71429	0.70505	0.64706	0.65643	0.65171	5402.58	9677.56	11083.5
		FT	0.89664	0.68654	0.77765	0.8776	0.62723	0.73159	1955.54	8332.66	8559.05	0.75171	0.73433	0.74292	0.70868	0.67816	0.69308	5565.83	7679.94	9484.72
		PZ	0.90267	0.67677	0.77357	0.88241	0.61648	0.72585	1836.35	8573.13	8767.6	0.7589	0.72302	0.74053	0.7193	0.66569	0.69145	5137.3	7944.74	9461.02			Fmax increment	wFmax increment	Smin reduction	mean improvement
	MF	unfilt	0.845	0.77561	0.80882	0.80969	0.73046	0.76803	1959.69	3076.64	3647.76	0.6596	0.75935	0.70597	0.58345	0.71186	0.64129	4619.9	4112.03	6184.84		Argot	0.0209	0.0244	0.0338	0.0264
		FT	0.87443	0.77561	0.82206	0.8338	0.73965	0.7839	1682.88	2971.74	3415.16	0.68875	0.81138	0.74505	0.65803	0.71186	0.68389	3813.41	3601.33	5245.16		DIAMOND	0.0519	0.0587	0.106	0.0722
		PZ	0.8855	0.75447	0.81475	0.86244	0.70517	0.77591	2046.15	2913.43	3560.17	0.70315	0.83577	0.76374	0.65082	0.79263	0.71476	2870.05	3703.74	4685.61
	CC	unfilt	0.812	0.40681	0.54206	0.77275	0.34979	0.48158	772.998	3039.08	3135.85	0.72917	0.42084	0.53367	0.68001	0.36571	0.47563	824.553	3039.08	3148.95
		FT	0.83333	0.42084	0.55925	0.78507	0.36571	0.49898	479.699	3039.08	3076.7	0.83004	0.42084	0.55851	0.77817	0.36571	0.49758	499.511	3039.08	3079.86
		PZ	0.84898	0.41683	0.55914	0.82062	0.3618	0.50219	378.917	3057.83	3081.22	0.84553	0.41683	0.55839	0.81675	0.3618	0.50146	388.938	3057.83	3082.47

## Sheet: info
evaluation_metrics
species	species used in benchmarking
ns	root ontology term
tool	tool used to filter the prediction methods
argot	prediction method
DIAMOND	prediction method
pr	precision
rc	recall
Fmax	maximum armonic mean between precision and recall
wpr	weighted precision
wpc	weighted recall
wFmax	weighted fmax
mi	misinformation
ru	remaining uncertainty
Smin	minimum semantic distance
BP	biological process ontology
MF	molecular function ontology
CC	cellular component ontology
