# Supplementary material for: FunTaxIS-lite: a simple and light solution to investigate protein functions in all living organisms
Source: Bioinformatics. 2023 Sep 6;39(9):btad549. doi: 10.1093/bioinformatics/btad549 (PMC10500080; doi:10.1093/bioinformatics/btad549)
Supplement: btad549_Supplementary_Data [file btad549_supplementary_data.zip › Supplementary_Table1.xlsx]

## Sheet: info
FunTaxIS-liteVsGOC_constr
Taxon Reference Node ID	The ID of the reference taxon
Taxon Reference Name	The name of the reference taxon node
Node	Info about the reliability of the reference taxon node
FT constr.	The number of automatic constraints provided by FunTaxIS-lite
GOC constr.	The number of constraints provided by the Gene Ontology Consortium
Comm constr.	The number of common constraints between FunTaxis-lite and Gene Ontology Consortium
Perc. In comm.	The percentage of common constraints between FunTaxIs-lite and Gene Ontology Consortium
Only FT	Constraints present only in FunTaxIs-lite
Only GOC	Constraints present only in Gene Ontology Consortium
Perc. Increase	The percentage of gain between FunTaxIs-lite and Gene Ontology Consortium
	Taxonomic constraints are based on:
	GO: release date 2023_06
	Uniprot: release date 2023_03
	GOA: release date 2023_05
	Taxonomy: release date 2023_05

## Sheet: FunTaxIS-lite_vs_GOC
Taxon Reference Node ID	Taxon Reference Name	Node	FT constr.	GOC constr.	Comm constr.	Perc. In comm.	Only FT	Only GOC	Perc. Increase
2	Bacteria	unreliable	25802	12115	11778	0.972183	14024	337	1.15757
29	Myxococcales	unreliable	28720	12051	11838	0.982325	16882	213	1.40088
136	Spirochaetales	unreliable	30093	12051	11931	0.990042	18162	120	1.50709
356	Hyphomicrobiales	unreliable	26358	12051	11856	0.983819	14502	195	1.20339
766	Rickettsiales	unreliable	29753	12051	11753	0.975272	18000	298	1.49365
1118	Chroococcales	reliable	30766	12050	11919	0.989129	18847	131	1.56407
1150	Oscillatoriales	reliable	29803	12050	11772	0.976929	18031	278	1.49635
1161	Nostocales	reliable	30112	12050	11891	0.986805	18221	159	1.51212
1236	Gammaproteobacteria	unreliable	29006	12051	11870	0.98498	17136	181	1.42196
1385	Bacillales	reliable	26112	12051	11663	0.967804	14449	388	1.19899
1760	Actinomycetes	reliable	30364	12051	11899	0.987387	18465	152	1.53224
2037	Actinomycetales	reliable	30729	12051	11917	0.988881	18812	134	1.56103
2085	Mycoplasmatales	reliable	34595	12051	11930	0.989959	22665	121	1.88076
2235	Halobacteriales	reliable	31218	12196	11966	0.981141	19252	230	1.57855
2759	Eukaryota	unreliable	15268	4917	3685	0.749441	11583	1232	2.3557
2836	Bacillariophyta	unreliable	25446	4772	4462	0.935038	20984	310	4.39732
3193	Embryophyta	reliable	20753	4868	4332	0.889893	16421	536	3.37325
3313	Pinidae	unreliable	28889	4867	4691	0.963838	24198	176	4.97185
3502	Fagales	unreliable	23168	4919	4602	0.935556	18566	317	3.77434
3524	Caryophyllales	unreliable	23342	4919	4572	0.929457	18770	347	3.81582
3646	Malpighiales	unreliable	21717	4919	4580	0.931084	17137	339	3.48384
3699	Brassicales	reliable	20007	4919	4471	0.908925	15536	448	3.15837
3744	Rosales	unreliable	22364	4919	4586	0.932303	17778	333	3.61415
4036	Apiales	unreliable	25516	4919	4634	0.942061	20882	285	4.24517
4055	Gentianales	unreliable	24490	4919	4676	0.9506	19814	243	4.02805
4069	Solanales	reliable	21791	4919	4574	0.929864	17217	345	3.5001
4143	Lamiales	unreliable	22153	4919	4586	0.932303	17567	333	3.57125
4209	Asterales	unreliable	21796	4919	4580	0.931084	17216	339	3.4999
4734	commelinids	unreliable	27309	4919	4707	0.956902	22602	212	4.59484
4776	Peronosporales	unreliable	25429	4768	4456	0.934564	20973	312	4.3987
4892	Saccharomycetales	reliable	21250	7746	7394	0.954557	13856	352	1.78879
5042	Eurotiales	unreliable	21461	6619	6286	0.94969	15175	333	2.29264
5125	Hypocreales	reliable	22964	6619	6208	0.937906	16756	411	2.5315
5178	Helotiales	unreliable	23270	6619	6340	0.957849	16930	279	2.55779
5234	Tremellales	unreliable	24408	6412	6116	0.953837	18292	296	2.85278
5338	Agaricales	reliable	28143	6412	6111	0.953057	22032	301	3.43606
5819	Haemosporida	reliable	28863	5972	5696	0.953784	23167	276	3.87927
6072	Eumetazoa	unreliable	13919	2797	2198	0.785842	11721	599	4.19056
6157	Platyhelminthes	unreliable	26129	2748	2464	0.896652	23665	284	8.61172
6236	Rhabditida	reliable	17201	2730	2349	0.86044	14852	381	5.44029
6447	Mollusca	reliable	24846	2748	2454	0.893013	22392	294	8.14847
6448	Gastropoda	unreliable	25305	2748	2441	0.888282	22864	307	8.32023
6935	Ixodida	reliable	21111	2540	2210	0.870079	18901	330	7.44134
7041	Coleoptera	reliable	20065	2448	2121	0.866422	17944	327	7.33007
7088	Lepidoptera	reliable	25554	2448	2195	0.89665	23359	253	9.54208
7147	Diptera	reliable	14393	2446	2078	0.84955	12315	368	5.03475
7399	Hymenoptera	reliable	25161	2448	2166	0.884804	22995	282	9.39338
7524	Hemiptera	reliable	25209	2458	2181	0.887307	23028	277	9.36859
8111	Perciformes	reliable	18592	2633	2253	0.855678	16339	380	6.20547
8342	Anura	unreliable	15331	2633	2227	0.845803	13104	406	4.97683
8459	Testudines	unreliable	6771	2628	2042	0.777017	4729	586	1.79947
8509	Squamata	reliable	7137	2628	2058	0.783105	5079	570	1.93265
8783	Palaeognathae	unreliable	15930	2692	2279	0.846582	13651	413	5.07095
8825	Neognathae	reliable	22144	2692	2324	0.863299	19820	368	7.36256
8826	Anseriformes	unreliable	7106	2692	2057	0.764116	5049	635	1.87556
8906	Charadriiformes	unreliable	23047	2692	2354	0.874443	20693	338	7.68685
8976	Galliformes	unreliable	7280	2692	2058	0.764487	5222	634	1.93982
9108	Gruiformes	unreliable	23111	2692	2325	0.86367	20786	367	7.7214
9126	Passeriformes	reliable	7150	2692	2066	0.767459	5084	626	1.88856
9205	Pelecaniformes	unreliable	23428	2692	2355	0.874814	21073	337	7.82801
9263	Metatheria	unreliable	6452	2513	2020	0.80382	4432	493	1.76363
9397	Chiroptera	reliable	6745	2513	2124	0.845205	4621	389	1.83884
9443	Primates	reliable	5731	2525	1984	0.785743	3747	541	1.48396
9989	Rodentia	reliable	5607	2513	1957	0.77875	3650	556	1.45245
10239	Viruses	unreliable	34176	9088	8832	0.971831	25344	256	2.78873
28211	Alphaproteobacteria	unreliable	30506	12051	11927	0.98971	18579	124	1.5417
28738	Cyprinodontiformes	reliable	18529	2633	2247	0.853399	16282	386	6.18382
29000	Pucciniomycotina	unreliable	24042	6412	6113	0.953369	17929	299	2.79616
32003	Nitrosomonadales	unreliable	29731	12051	11915	0.988715	17816	136	1.47838
33183	Onygenales	unreliable	28317	6619	6376	0.963288	21941	243	3.31485
33341	Polyneoptera	unreliable	25622	2458	2190	0.890968	23432	268	9.53295
33554	Carnivora	reliable	6158	2513	2019	0.803422	4139	494	1.64704
33630	Alveolata	unreliable	23617	5993	5633	0.93993	17984	360	3.00083
34395	Chaetothyriales	unreliable	28455	6619	6367	0.961928	22088	252	3.33706
38820	Poales	reliable	21267	4919	4568	0.928644	16699	351	3.3948
41705	Protacanthopterygii	reliable	17958	2633	2224	0.844664	15734	409	5.97569
41768	Ranunculales	unreliable	25493	4919	4672	0.949787	20821	247	4.23277
41937	Sapindales	unreliable	23025	4919	4591	0.93332	18434	328	3.74751
41938	Malvales	reliable	22226	4919	4583	0.931693	17643	336	3.5867
41944	Myrtales	unreliable	22430	4919	4595	0.934133	17835	324	3.62574
41945	Ericales	unreliable	25792	4919	4695	0.954462	21097	224	4.28888
68295	Thermoanaerobacterales	reliable	32079	12051	11936	0.990457	20143	115	1.67148
69541	Desulfuromonadales	unreliable	31562	12051	11934	0.990291	19628	117	1.62874
71239	Cucurbitales	unreliable	22963	4919	4594	0.93393	18369	325	3.7343
72025	Fabales	reliable	21493	4919	4538	0.922545	16955	381	3.44684
72041	Eumalacostraca	unreliable	25871	2540	2277	0.896457	23594	263	9.28898
72273	Thiotrichales	unreliable	29389	12051	11890	0.98664	17499	161	1.45208
72274	Pseudomonadales	reliable	25566	12051	11721	0.972616	13845	330	1.14887
73496	Asparagales	unreliable	24387	4919	4662	0.947754	19725	257	4.00996
74201	Verrucomicrobiota	reliable	30599	12051	11907	0.988051	18692	144	1.55107
75739	Eucoccidiorida	reliable	30297	5972	5785	0.968687	24512	187	4.10449
80840	Burkholderiales	unreliable	27270	12051	11860	0.984151	15410	191	1.27873
84998	Coriobacteriia	unreliable	32815	12051	11941	0.990872	20874	110	1.73214
85004	Bifidobacteriales	reliable	32283	12051	11929	0.989876	20354	122	1.68899
85006	Micrococcales	reliable	28513	12051	11709	0.971621	16804	342	1.39441
85007	Mycobacteriales	reliable	26678	12051	11759	0.97577	14919	292	1.23799
85008	Micromonosporales	reliable	29792	12051	11903	0.987719	17889	148	1.48444
85009	Propionibacteriales	reliable	29101	12051	11789	0.978259	17312	262	1.43656
85010	Pseudonocardiales	reliable	29119	12051	11751	0.975106	17368	300	1.44121
85011	Kitasatosporales	reliable	27775	12051	11857	0.983902	15918	194	1.32089
85012	Streptosporangiales	reliable	29512	12051	11791	0.978425	17721	260	1.4705
91347	Enterobacterales	unreliable	24728	12051	11550	0.958427	13178	501	1.09352
91561	Artiodactyla	reliable	6049	2513	2015	0.80183	4034	498	1.60525
92860	Pleosporales	unreliable	23044	6619	6294	0.950899	16750	325	2.53059
94695	Methanosarcinales	unreliable	30914	12196	12018	0.985405	18896	178	1.54936
117571	Euteleostomi	reliable	10171	2633	2070	0.786175	8101	563	3.07672
118964	Deinococcales	reliable	30617	12051	11924	0.989461	18693	127	1.55116
118969	Legionellales	unreliable	29753	12051	11901	0.987553	17852	150	1.48137
135613	Chromatiales	unreliable	28760	12051	11898	0.987304	16862	153	1.39922
135614	Xanthomonadales	unreliable	28208	12051	11885	0.986225	16323	166	1.35449
135619	Oceanospirillales	unreliable	28529	12051	11888	0.986474	16641	163	1.38088
135622	Alteromonadales	unreliable	27747	12051	11875	0.985395	15872	176	1.31707
135623	Vibrionales	unreliable	27980	12051	11774	0.977014	16206	277	1.34478
135624	Aeromonadales	unreliable	30035	12051	11918	0.988964	18117	133	1.50336
135625	Pasteurellales	unreliable	30211	12051	11870	0.98498	18341	181	1.52195
171549	Bacteroidales	reliable	28640	12051	11784	0.977844	16856	267	1.39872
183924	Thermoprotei	unreliable	31837	12196	11969	0.981387	19868	227	1.62906
186628	Characiphysae	unreliable	17968	2633	2228	0.846183	15740	405	5.97797
186802	Eubacteriales	reliable	26784	12051	11643	0.966144	15141	408	1.25641
186826	Lactobacillales	reliable	28364	12051	11603	0.962825	16761	448	1.39084
200644	Flavobacteriales	reliable	27811	12051	11708	0.971538	16103	343	1.33624
200666	Sphingobacteriales	reliable	29553	12051	11754	0.975355	17799	297	1.47697
200795	Chloroflexota	reliable	29604	12051	11820	0.980831	17784	231	1.47573
203491	Fusobacteriales	reliable	31287	12051	11929	0.989876	19358	122	1.60634
203683	Planctomycetia	unreliable	30678	12051	11913	0.988549	18765	138	1.55713
204441	Rhodospirillales	unreliable	28183	12051	11888	0.986474	16295	163	1.35217
204455	Rhodobacterales	unreliable	27768	12051	11853	0.98357	15915	198	1.32064
204457	Sphingomonadales	unreliable	29054	12051	11792	0.978508	17262	259	1.43241
204458	Caulobacterales	unreliable	30077	12051	11875	0.985395	18202	176	1.51041
206351	Neisseriales	unreliable	29166	12051	11901	0.987553	17265	150	1.43266
206389	Rhodocyclales	unreliable	29767	12051	11905	0.987885	17862	146	1.4822
213115	Desulfovibrionales	unreliable	30973	12051	11921	0.989213	19052	130	1.58095
213118	Desulfobacterales	unreliable	29955	12051	11893	0.986889	18062	158	1.4988
213849	Campylobacterales	unreliable	29542	12051	11677	0.968965	17865	374	1.48245
222544	Sordariomycetidae	reliable	23014	6619	6296	0.951201	16718	323	2.52576
232347	Magnoliidae	unreliable	28529	4919	4753	0.966253	23776	166	4.8335
311790	Afrotheria	reliable	6632	2513	2024	0.805412	4608	489	1.83366
314145	Laurasiatheria	unreliable	6649	2513	2129	0.847195	4520	384	1.79865
452284	Ustilaginomycotina	unreliable	23823	6412	6070	0.946663	17753	342	2.76871
526525	Erysipelotrichales	unreliable	31980	12051	11918	0.988964	20062	133	1.66476
768507	Cytophagales	reliable	28906	12051	11641	0.965978	17265	410	1.43266
909929	Selenomonadales	unreliable	31001	12051	11917	0.988881	19084	134	1.5836
1028384	Glomerellales	reliable	24429	6619	6337	0.957395	18092	282	2.73334
1338369	Dipnotetrapodomorpha	unreliable	6161	2633	2013	0.764527	4148	620	1.57539
1437197	Petrosaviidae	unreliable	31989	4919	4775	0.970726	27214	144	5.53243
1489892	Anabantaria	reliable	19566	2633	2270	0.862134	17296	363	6.56893
1489904	Carangaria	unreliable	18605	2633	2249	0.854159	16356	384	6.21193
1489911	Cichliformes	unreliable	18620	2633	2247	0.853399	16373	386	6.21838
1489922	Eupercaria	unreliable	18297	2633	2246	0.853019	16051	387	6.09609
1521262	Polypodiidae	unreliable	28590	4868	4679	0.961175	23911	189	4.91187
1643682	Geodermatophilales	reliable	31204	12051	11843	0.98274	19361	208	1.60659
1643688	Leptospirales	unreliable	31005	12051	11913	0.988549	19092	138	1.58427
1644055	Haloferacales	reliable	32128	12196	12055	0.988439	20073	141	1.64587
1644060	Natrialbales	reliable	32979	12196	12066	0.989341	20913	130	1.71474
1706369	Cellvibrionales	unreliable	29132	12051	11876	0.985478	17256	175	1.43191
1737405	Tissierellales	unreliable	31235	12051	11914	0.988632	19321	137	1.60327
1843489	Veillonellales	unreliable	32073	12051	11943	0.991038	20130	108	1.6704
1853229	Chitinophagales	reliable	30261	12051	11781	0.977595	18480	270	1.53348
1890424	Synechococcales	reliable	29513	12050	11801	0.979336	17712	249	1.46988
1970189	Marinilabiliales	reliable	31217	12051	11803	0.979421	19414	248	1.61099
2045261	Rhodymeniophycidae	unreliable	30379	4773	4536	0.950346	25843	237	5.41441
2283794	Methanomada group	unreliable	32888	12196	12048	0.987865	20840	148	1.70876
2499411	Articulavirales	unreliable	41631	9088	8988	0.988996	32643	100	3.59188
2607030	Caprimulgimorphae	unreliable	23490	2692	2354	0.874443	21136	338	7.85141
2691354	Pirellulales	unreliable	29261	12051	11784	0.977844	17477	267	1.45025
2692248	core chlorophytes	unreliable	24356	4870	4581	0.940657	19775	289	4.06057
2704949	Trypanosomatida	reliable	25596	5974	5634	0.943087	19962	340	3.34148
2726947	Mycosphaerellales	unreliable	24382	6619	6322	0.955129	18060	297	2.72851
2731360	Heunggongvirae	unreliable	34314	9088	8819	0.970401	25495	269	2.80535
2732396	Orthornavirae	unreliable	37643	9088	8720	0.959507	28923	368	3.18255
2887326	Moraxellales	unreliable	29678	12051	11913	0.988549	17765	138	1.47415
					MEAN IN COMMON	0.93465		MEAN INCREASE	3.06405
					MEDIAN IN COMMON	0.959507		MEDIAN INCREASE	1.83884
